# Supplementary material for: Physiological and biochemical responses of sugar beet (Beta vulgaris L) to ultraviolet-B radiation
Source: PeerJ. 2019 May 3;7:e6790. doi: 10.7717/peerj.6790 (PMC6501760; doi:10.7717/peerj.6790)
Supplement: Dataset S2 [file peerj-07-6790-s002.xlsx]

## Sheet: height
				Mean	SD
			UV Dose	Height
			0	16.7	0.5
			3.042	14.5	0.3
			6.084	14.5	0.264
			9.126	14.33	0.351

## Sheet: weight
									Mean	SD		Mean	SD
							UV Dose		Fresh Weight			Dry Weight
							0		5.8	0.116		2.59	0.08
							3.042		5.27	0.347		2.21	0.3
							6.084		5.08	0.176		2.13	0.085
							9.126		4.79	0.18		2.09	0.83

## Sheet: RWC
								Mean	SD
							UV Dose	Relative water content
							0	0.853	0.03
							3.042	0.853	0.057
							6.084	0.852	0.02
							9.126	0.853	0.15

## Sheet: chlorophyll
							Mean	SD	Mean	SD		Mean	SD
						UV Dose	chlorophylla		chlorophyllb			total chlorophyll
						0	29.56	1.15	22.69	1.13		52.26	0.986
						3.042	20.75	0.595	15.35	0.656		32.71	0.887
						6.084	19.71	0.61	11.84	0.608		31.57	0.523
						9.126	18.13	1.2	11.65	0.557		30.15	0.27

## Sheet: carotenoid
					Mean	SD
				UV Dose	Carotenoid
				0	1.61	0.225
				3.042	1.02	0.075
				6.084	0.97	0.123
				9.126	0.95	0.096

## Sheet: R chlorophyll
									Mean	SD
								UV Dose	Relative chlorophyll content
								0	16.73	0.0345
								3.042	11.74	0.067
								6.084	8.818	0.09
								9.126	6.97	0.05

## Sheet: photosynthesis
					Mean	SD
				Uv Dose	photosynthesis rate
				0	256.26	0.168
				3.042	89.55	0.034
				6.084	67.11	0.061
				9.126	34.95	0.003
					mean

## Sheet: PSII
									Mean	SD
								UV Dose	Maximum Quantum yeild of PSII
								0	0.846	0.169
								3.042	0.75	0.07
								6.084	0.57	0.025
								9.126	0.56	0.059

## Sheet: proline
						Mean	SD
					UV Dose	Proline
					0	0.007	0.067
					3.042	0.007	0.099
					6.084	0.008	0.036
					9.126	0.009	0.234

## Sheet: Free amino acids
					Mean	SD
				UV Dose	Free Amino Acids
				0	0.07	0.078
				3.042	0.07	0.014
				6.084	0.07	0.039
				9.126	0.9	0.099

[truncated: 6 more sheets: glycine betaine, protein, enzyme, Malondealdehyde, H2O2, Betalain]
